# Supplementary material for: High Prevalence of Diabetic Retinopathy in Diabetic Patients Concomitant with Metabolic Syndrome
Source: PLoS One. 2016 Jan 8;11(1):e0145293. doi: 10.1371/journal.pone.0145293 (PMC4712887; doi:10.1371/journal.pone.0145293)
Supplement: S1 Data — (XLS) [file pone.0145293.s001.xls]

## Sheet: DR and MetS(148)1
code	age	sex	smoking	alcohol	excises	HbA1c	FPG	PG2h	DR	DRgroup	height	weight	WC	sbp1	dbp1	sbp2	dbp2	sbp3	dbp3	SBP	DBP	dm	duration	HTdrugs	cr	ua	tc	tg	hdl	ldl	GLU
1	50.0301	1	1	1	1	7.7	10.77	24.2	0	0	181	73	89	120	80	120	80	120	80	120	80	1	9.58	2	88.4	345.1	5.34	2.3	1.42	2.66	8.33
2	44.2148	1	0	1	0	8.2	13.43	19.43	1	1	168	68	70	120	80	120	80	120	80	120	80	1	13.36	2	61.88	291.55	6.37	2	1.76	3.25	17.21
3	49.4031	1	0	1	0	7	8.99	15.1	0	0	166.5	103	114	197	131	193	122	193	122	193	122	1	13.43	2	88.4	249.9	4.66	1.5	1.3	2.4	15.93
4	66.2304	1	0	0	1	13.8	16.93	31.52	2	1	160	65	88	120	80	120	80	120	80	120	80	1	14.21	2	79.56	327.25	5.15	2.2	1.43	2.63	6.33
5	67.405	0	0	0	1	7.5	8.05	16.82	1	1	165	80	100	130	95	130	95	120	80	125	88	1	16.29	1	97.24	321.3	6.63	2.4	1.8	3.33	8.55
6	54.8051	0	0	1	1	7.6	8.1	15.65	0	0	161.5	84.5	114	115	80	118	82	116	81	117	82	1	16.4	2	88.4	410.55	6.22	1.6	1.72	3.16	7.99
7	67.0463	0	0	0	1	5.6	5.38	7.83	4	1	156	53.5	93	133	73	155	74	155	70	155	72	1	8.1	2	88.4	243.95	6.11	1.2	1.67	3.07	5.77
8	49.1649	0	0	0	0	8.8	15.43	23.75	1	1	155.5	67.5	98.5	133	94	144	90	140	90	142	90	1	8.12	2	70.72	291.55	5.91	1.5	1.61	2.97	16.98
9	66.0333	1	1	1	0	10.2	14.15	24.36	0	0	164.5	77.5	102.5	152	78	150	75	139	63	145	69	1	9.03	1	97.24	368.9	5.41	2.3	1.46	2.72	15.71
10	55.7469	0	0	0	1	8.7	9.6	15.04	1	1	155.5	73.5	93	179	103	179	102	175	100	177	101	1	11.21	2	53.04	220.15	5.67	2.1	1.58	2.91	10.43
11	59.194	0	0	0	1	10.3	13.49	25.36	0	0	153.5	54.5	84	166	91	174	86	172	91	173	89	1	11.26	2	61.88	214.2	4.33	1.3	1.2	2.21	13.32
12	52.3135	1	0	1	1	7.7	7.94	10.77	0	0	159.5	68	90.5	161	90	162	87	160	90	161	89	1	11.53	2	97.24	321.3	5.21	1	1.43	2.63	9.6
13	50.1725	1	1	1	1	6	7.83	8.77	2	1	168.5	77	91.5	190	110	190	100	195	110	193	105	1	13.45	2	114.92	416.5	5.39	2	1.48	2.73	7.77
14	43.9766	0	0	0	1	14.1	21.92	37.52	2	1	155.5	54	75.5	170	90	160	90	160	91	160	91	1	15.45	2	79.56	285.6	5.15	1.2	1.4	2.6	17.48
15	61.3651	1	0	1	1	6.8	8.05	15.15	2	1	165.6	73	87	163	92	160	92	160	92	160	92	1	10.47	1	79.56	309.4	5.67	1.6	1.56	2.9	5.94
16	55.6867	1	1	1	1	8.6	10.71	17.04	0	0	176.8	76	96	125	86	129	82	129	86	129	84	1	13.01	2	70.72	255.85	4.2	2	1.15	2.14	8.66
17	67.1394	1	0	1	0	7.5	7.99	12.04	0	0	164.1	93.5	109	161	82	156	87	160	85	158	86	1	13.15	2	79.56	273.7	6.71	1.1	1.81	3.34	7.05
18	75.3943	0	0	0	0	9.5	9.82	25.81	2	1	157.5	69	103	192	88	197	83	195	87	196	85	1	14.37	2	88.4	309.4	4.53	1.8	1.25	2.31	8.88
19	48.1984	0	0	0	1	7	6.05	10.27	0	0	160.6	92	102	186	115	185	118	190	113	188	116	0	0	1	70.72	297.5	5.44	4.2	1.49	2.78	6.55
20	33.8161	1	1	1	1	8.6	8.49	15.15	1	1	170.8	95.5	104	161	122	156	119	152	118	154	119	1	8.37	1	79.56	309.4	7.61	2.4	2.1	3.85	7.66
21	61.1817	0	0	0	1	5.6	5.38	5.44	0	0	149	56	78	161	80	158	84	153	79	156	82	0	0	1	79.56	315.35	6.86	0.7	1.88	3.51	5.66
22	48.59	0	0	0	1	11.1	16.37	26.7	0	0	156	73	95	135	91	128	94	126	90	127	92	1	9.36	2	61.88	238	4.9	2	1.31	2.49	10.27
23	56.0727	1	1	1	0	8	9.82	18.26	0	0	165	56	80	120	72	140	71	139	74	140	73	1	19.13	1	88.4	309.4	5.26	0.7	1.43	2.64	5.66
24	62.3864	1	1	1	0	13.1	13.38	32.19	0	0	156.2	59.5	80.2	160	93	165	94	163	91	164	93	1	19.38	1	97.24	243.95	4.43	0.7	1.28	2.24	12.15
25	62.14	0	0	0	1	10.2	11.6	23.64	2	1	151	63.5	85.4	168	70	163	75	165	72	164	74	1	8.09	1	61.88	214.2	6.68	1.9	1.86	3.43	9.93
26	63.5473	0	0	0	1	11.1	8.6	24.64	4	1	162.4	70.5	94.6	183	100	186	104	181	92	184	98	1	8.18	2	79.56	357	6.22	0.9	1.74	3.16	6.83
27	57.9592	0	0	0	1	11.3	12.15	23.7	1	1	156.1	52.5	74.5	136	70	135	66	132	68	134	67	1	8.43	2	53.04	160.65	4.87	1.6	1.35	2.46	13.1
28	73.7898	1	0	0	0	6.9	8.66	18.32	0	0	168	78	100	141	75	140	77	138	75	139	76	1	9.47	2	88.4	273.7	5.1	1.8	1.41	2.56	8.55
29	50.8022	0	0	0	1	13.2	16.93	26.2	0	0	158.9	63	76.5	130	74	127	73	125	71	126	72	1	9.55	2	61.88	178.5	3.86	0.8	1.07	1.94	5.61
30	59.9496	1	0	1	1	7.4	7.99	11.49	0	0	165.5	72.5	89.5	171	89	173	85	170	86	172	86	1	9.58	2	70.72	345.1	4.95	1.1	1.39	2.52	7.94
31	52.4778	1	0	0	1	6	5.94	4.72	0	0	158.2	62	87.6	145	80	141	71	142	80	142	76	0	0	2	79.56	261.8	5.8	0.8	1.58	2.92	5.77
32	71.5447	0	0	0	0	9.5	9.1	16.15	0	0	160.1	67	91.6	186	80	188	76	176	77	182	77	1	10.48	1	88.4	291.55	5.23	3.2	1.63	2.96	8.77
33	45.3455	0	0	0	1	9.8	9.82	18.2	0	0	165.4	94.5	106	155	100	143	102	148	98	146	100	1	10.58	2	53.04	226.1	5.91	2.2	1.62	2.99	15.37
34	48.2614	0	0	1	1	5.6	5.94	4.44	0	0	154.8	57.5	75.5	127	65	119	69	116	68	118	69	0	0	2	79.56	261.8	5.72	0.6	1.61	2.93	5.72
35	55.1966	1	0	0	1	11.5	16.71	24.25	0	0	164	73	95.5	130	83	119	78	131	76	125	77	1	10.31	2	79.56	273.7	6.68	2.8	1.85	3.38	17.32
36	54.0111	0	0	0	1	5.6	5.99	5.61	0	0	163.1	49	74.5	120	87	111	77	118	78	115	78	0	0	2	79.56	232.05	5	0.8	1.39	2.52	5.99
37	51.8974	1	1	1	1	7.9	10.43	23.53	1	1	174	78.5	88	133	90	134	88	135	91	135	90	1	14	2	88.4	333.2	4.87	1.7	1.33	2.49	5.94
38	58.0468	0	0	0	1	9.3	11.54	25.42	2	1	150.2	53.5	79.2	196	82	191	80	192	82	192	81	1	22.51	2	61.88	148.75	5.88	6.8	1.6	3.04	13.26
39	66.4495	1	0	0	1	12	15.1	18.54	2	1	160	62.5	86	175	96	170	97	170	100	170	99	1	0.16	1	61.88	160.65	6.89	1.8	1.89	3.54	18.15
40	69.7514	0	0	0	1	9.9	13.43	22.09	1	1	144	50	85	143	84	134	78	142	82	138	80	1	14.23	2	70.72	214.2	6.5	1.9	1.83	3.34	14.54
41	45.184	0	0	0	0	7.9	11.38	20.7	1	1	150	68	96.6	165	95	159	77	156	74	158	76	1	15.15	2	44.2	130.9	5.18	2.7	1.45	2.64	9.82
42	55.6702	0	0	0	1	8.1	10.38	17.82	2	1	149	63	98.5	174	104	166	101	172	102	169	102	1	15.34	2	53.04	249.9	4.51	2.7	1.27	2.35	9.55
43	47.7932	0	0	0	1	8	9.32	18.59	1	1	155	65	81	133	81	131	79	137	75	134	77	1	15.56	2	61.88	196.35	1.89	0.7	0.51	0.97	10.1
44	71.8185	0	1	0	0	9.2	11.27	23.14	0	0	156.5	48	72.5	107	52	111	50	108	49	110	50	1	9.02	2	53.04	142.8	3	0.8	0.84	1.56	8.77
45	51.8837	0	0	0	1	11.8	14.99	34.35	4	1	153	48.5	70	154	103	153	100	156	92	155	96	1	17.05	2	61.88	214.2	4.3	1.1	1.16	2.13	10.99
46	58.2165	1	1	1	1	5.2	5.77	6.1	0	0	165.9	61.5	76	133	78	132	85	132	89	132	87	0	0	2	70.72	208.25	4.27	1.3	1.19	2.18	6.11
47	66.8218	0	0	0	1	7.8	10.6	21.98	2	1	154	62	91.5	169	88	170	74	170	74	170	74	1	8.29	2	53.04	160.65	3.32	1	0.92	1.69	11.38
48	61.1981	0	0	0	1	11.9	15.65	29.03	0	0	152	64	98.5	163	96	151	96	157	91	154	94	1	9.31	2	61.88	303.45	8.34	5.2	2.28	4.19	12.77
49	59.2241	0	0	0	1	8.3	9.21	19.54	0	0	159.5	66.5	82.5	177	86	169	85	163	90	166	88	1	11.06	1	70.72	214.2	5.49	1.7	1.53	2.8	7.66
50	54.0549	0	0	0	1	11.7	12.82	21.7	0	0	153	65	87.5	148	88	155	93	134	82	145	88	1	11.08	2	53.04	142.8	4.82	1.5	1.35	2.47	16.15
51	51.3306	0	0	0	1	9.5	15.71	33.02	0	0	160	63	82.5	166	85	175	78	166	82	171	80	1	10.11	1	79.56	386.75	5.54	3.1	1.54	2.81	9.44
52	51.5305	1	1	0	1	7.7	9.44	9.27	2	1	170	70	86	164	97	155	95	161	98	158	97	1	10.14	1	114.92	309.4	5.72	2.3	1.6	2.92	19.48
53	42.2873	1	0	0	1	12.6	16.43	24.92	2	1	163	62	86	120	80	108	77	110	70	109	74	1	13.49	2	70.72	386.75	4.25	2.9	1.15	2.16	17.43
54	53.0966	1	0	1	1	7.9	10.88	18.81	0	0	170.5	72	80	109	64	117	71	105	75	111	73	1	15.11	2	79.56	291.55	4.58	2.2	1.27	2.33	10.49
55	54.5094	0	1	0	1	9.4	14.26	21.65	4	1	171.2	65	85	116	74	114	72	114	72	114	72	1	16.1	2	79.56	166.6	6.01	5	1.58	3.04	22.92
56	61.8607	0	0	1	1	5.6	6.05	4.77	2	1	164.1	93	111	147	109	145	106	138	105	142	106	0	0	2	70.72	267.75	5.72	2.8	1.56	2.85	6.05
57	53.3074	0	0	0	1	7.8	8.71	18.32	0	0	153	69	88.5	202	127	189	105	189	106	189	106	1	19.4	1	70.72	279.65	7.15	5	1.96	3.64	7.1
58	60.1906	0	0	0	1	9.8	11.54	21.81	0	0	156.1	69.5	101	158	104	164	101	156	99	160	100	1	8.4	1	70.72	249.9	6.14	1.8	1.72	3.15	9.1
59	43.0648	0	0	0	1	13.1	15.48	26.09	1	1	167.7	60.5	81.5	134	85	135	88	131	85	133	87	1	10.5	2	70.72	190.4	5.21	1.6	1.44	2.65	16.21
60	67.5008	0	0	0	1	5.6	5.83	6.55	0	0	151.2	56	91	132	82	150	84	151	83	151	84	0	0	1	53.04	172.55	6.71	1.9	1.88	3.43	6.49
61	55.9988	0	0	0	1	6.8	8.16	15.04	4	1	158.5	65	91	201	95	203	92	196	88	200	90	1	11.34	2	88.4	285.6	5.88	2.5	1.61	2.99	7.71
62	68.8451	1	1	0	0	8.2	8.1	17.37	0	0	150	80	100	120	81	118	80	118	78	118	79	1	13.3	2	114.92	196.35	5.49	2.3	1.53	2.79	23.14
63	46.3695	0	0	0	1	8	8.6	18.37	0	0	156.5	75.5	105	166	104	155	100	157	104	156	102	1	14.15	1	44.2	243.95	6.22	4	1.7	3.13	14.37
64	53.1705	0	0	0	1	8.9	9.38	19.87	1	1	157	60	87.5	156	101	165	88	155	86	160	87	1	11.5	2	70.72	255.85	4.61	1.4	1.29	2.43	16.32
65	62.5151	0	0	0	1	9.3	10.6	20.04	0	0	161.4	71	91.5	179	95	166	90	153	93	160	92	1	12.18	1	79.56	297.5	4.2	2.8	1.15	2.14	8.21
66	60.8778	0	0	0	1	8.1	11.32	17.48	0	0	152	55.5	68.4	168	89	152	91	148	84	150	88	1	12.24	1	53.04	172.55	5.54	1.3	1.5	2.84	12.99
67	57.6498	0	1	0	1	7.2	7.55	18.93	1	1	150	61.5	93.5	125	74	127	73	108	68	118	71	1	12.38	2	70.72	398.65	3.99	2.5	1.1	2.06	7.55
68	57.4116	0	0	0	1	11.8	12.65	18.93	0	0	153	72.5	96.5	154	85	145	77	142	80	144	79	1	14.13	2	61.88	166.6	6.01	1.4	1.63	3.09	12.54
69	46.2107	1	0	1	1	5.7	5.94	11.32	0	0	170.5	71	91.5	140	92	140	94	138	93	139	94	1	17.47	2	88.4	410.55	5.52	3	1.52	2.81	5.94
70	47.9027	0	0	1	1	7.9	9.93	18.09	0	0	163	65	80	130	80	130	85	130	85	130	85	1	18.1	2	61.88	226.1	5	3.8	1.37	2.55	8.99
71	51.4675	0	0	0	1	11.1	14.15	20.98	0	0	154.5	48.5	72.5	184	88	185	83	180	87	183	85	1	10.06	1	53.04	226.1	4.82	2.3	1.33	2.46	14.65
72	62.4357	0	0	0	1	11.4	13.43	24.42	2	1	149.7	60	81.5	166	88	163	89	162	87	163	88	1	10.24	1	88.4	285.6	6.84	7	1.8	3.46	16.15
73	53.8112	0	0	0	1	11.3	6.22	15.21	2	1	158.1	68.5	86.6	145	85	147	87	145	85	146	86	1	10.38	2	79.56	297.5	5.8	2.7	1.59	3	12.15
74	72.1745	1	0	0	1	6.9	8.27	7.44	1	1	159.5	74.5	89.1	174	90	174	84	174	90	174	87	1	11.31	2	97.24	386.75	5.54	4.5	1.53	2.79	7.83
75	55.9632	0	0	0	1	8.6	11.71	21.87	2	1	157.5	68	90.5	176	99	171	98	174	97	173	98	1	11.41	1	70.72	249.9	6.11	4	1.69	3.07	8.88
76	47.273	0	0	0	1	12.9	15.93	26.14	0	0	144.5	55	81.2	138	93	138	96	143	91	141	94	1	11.54	2	53.04	196.35	4.95	2.7	1.37	2.48	12.99
77	50.0876	0	0	0	1	10.5	8.49	16.37	0	0	155.5	81.5	92.5	167	100	166	95	161	94	164	95	1	12.22	1	88.4	255.85	7.17	5	1.99	3.63	10.55
78	50.0301	0	0	0	1	7.7	9.27	18.32	2	1	162	69	83.5	160	98	160	98	158	97	159	98	1	12.4	1	53.04	196.35	10.49	21.5	0.7	3.79	16.82
79	39.856	1	0	1	0	9.8	17.76	24.75	2	1	180	87.5	93	139	88	134	87	131	84	133	86	1	16.16	2	79.56	315.35	5.08	5.5	1.32	2.56	17.09
80	38.7033	1	1	1	1	5.3	5.44	8.21	1	1	160.5	70.5	89.5	144	94	146	99	146	100	146	100	0	0	1	97.24	386.75	5.05	1.3	1.41	2.57	5.72
81	42.1093	0	0	0	1	4.8	5.27	6.11	0	0	155.1	55	65.5	114	67	128	73	121	72	125	73	0	0	2	61.88	190.4	5.15	0.7	1.41	2.59	5.77
82	47.7439	0	0	0	1	5.6	6.11	7.94	1	1	167	73	88.5	154	79	153	84	158	88	156	86	0	0	2	61.88	232.05	5.15	6.5	1.25	2.62	6.49
83	52.9104	1	1	1	1	12.1	16.32	30.14	0	0	160.5	52.5	72.5	143	81	132	83	127	82	130	83	1	18.13	2	79.56	267.75	4.77	0.7	1.34	2.44	20.2
84	51.5551	1	0	0	0	8.2	6.88	10.66	1	1	168.1	77.5	89.5	143	93	147	98	144	101	146	100	1	20.05	2	97.24	238	4.82	1.1	1.34	2.45	17.7
85	59.2378	1	0	1	1	5	6.27	4.94	2	1	167.5	76	87.2	165	98	176	101	159	100	168	101	1	9.37	2	106.08	410.55	5	3.9	1.37	2.54	7.38
86	53.844	0	0	0	1	8.8	9.71	20.76	0	0	156.5	67	87.2	207	99	206	91	214	96	210	94	1	10.14	2	61.88	261.8	7.28	2.2	2.04	3.7	9.38
87	60.604	1	1	1	1	5	6.22	6.94	0	0	162.7	70	88.2	150	88	155	80	155	83	155	82	0	0	1	88.4	368.9	6.03	3.6	1.66	3.06	5.88
88	55.8729	1	1	1	1	10.1	9.44	19.37	1	1	161.6	66	88.6	146	72	148	71	149	70	149	71	1	10.29	2	88.4	345.1	4.74	1.9	1.33	2.42	11.93
89	60.719	0	0	0	1	8.7	7.44	17.09	0	0	162.1	68.5	88	127	76	133	82	130	80	132	81	1	10.58	2	61.88	202.3	5.41	1.7	1.51	2.78	6.38
90	54.6134	1	0	0	0	11.1	8.99	25.03	2	1	151	66.5	90	202	103	199	100	199	103	199	102	1	19.41	2	53.04	190.4	6.27	2.8	1.73	3.23	8.71
91	55.1665	0	0	0	1	6.8	7.88	11.21	0	0	167	69	84.5	140	80	148	78	140	72	144	75	1	19.45	2	61.88	249.9	4.53	0.9	1.23	2.26	6.22
92	67.06	0	0	0	1	7.8	8.94	17.21	0	0	158.5	69.5	91.5	149	69	148	68	149	69	149	69	1	20.03	2	61.88	285.6	5.98	1.8	1.62	3.03	6.44
93	50.6106	0	0	0	1	7	7.27	11.93	1	1	158	71.5	92	180	90	180	91	181	91	181	91	1	20.05	2	70.72	279.65	5.26	1.4	1.41	2.64	7.71
94	51.5935	0	0	0	0	9.3	12.38	23.14	0	0	158	60	78	140	82	140	82	136	80	138	81	1	9.49	2	61.88	202.3	6.32	1.7	1.69	3.2	9.71
95	51.2594	1	1	1	1	8.2	10.16	11.88	0	0	167	104	127.5	203	110	200	110	200	110	200	110	1	10.51	2	106.08	410.55	5.54	3.8	1.5	2.79	9.44
96	52.9049	1	0	1	1	5.7	5.22	6.27	1	1	173.7	81	95	147	97	146	93	149	98	148	96	0	0	1	88.4	321.3	4.43	1	1.24	2.25	5.72
97	53.918	1	0	0	0	10	9.1	11.16	0	0	161.9	73	90	154	90	154	88	155	88	155	88	1	8.52	1	106.08	470.05	6.86	1.6	1.91	3.5	8.88
98	51.8152	1	0	1	0	9.7	18.09	31.65	0	0	160	66	77	145	93	143	90	142	91	143	91	1	15	2	88.4	226.1	6.66	5.5	1.76	3.35	17.21
99	54.033	0	0	0	1	5.6	6.11	6.77	1	1	148	64	89	128	68	132	69	130	67	131	68	0	0	2	88.4	362.95	6.16	2.4	1.71	3.13	5.77
100	47.5359	1	1	1	1	8.6	12.82	17.32	0	0	171	79.5	92	147	89	141	90	139	87	140	89	1	10.23	2	88.4	357	6.19	4.8	1.64	3.13	9.77
101	65.9594	0	0	0	0	8.7	11.04	25.14	2	1	157	64.5	93.5	167	73	166	75	171	76	169	76	1	10.55	1	88.4	357	3.81	1.3	1.05	1.97	9.49
102	55.3581	0	0	1	1	11.9	16.37	28.03	0	0	151	73.5	99.5	162	97	165	90	157	94	161	92	1	13.48	1	70.72	208.25	5.7	2.2	1.57	2.96	17.82
103	48.7515	0	0	0	1	9.6	14.21	20.15	0	0	154	54	71.5	161	86	156	78	143	81	150	80	1	14.48	1	70.72	166.6	5.13	1.2	1.37	2.54	12.38
104	53.3759	0	0	0	1	9.5	9.05	23.25	3	1	155	53.5	76	146	88	143	84	149	84	146	84	1	17.55	1	70.72	208.25	6.03	1.2	1.63	3.04	8.77
105	59.465	1	1	0	1	12	16.93	26.42	0	0	167	82.5	98	164	86	151	85	145	81	148	83	1	10.55	2	88.4	261.8	4.97	3	1.34	2.5	14.37
106	63.5117	0	1	0	1	8.7	10.55	23.25	0	0	165.8	63.5	83.3	155	88	150	80	148	86	149	83	1	8.02	1	70.72	273.7	4.53	1.3	1.22	2.3	9.88
107	62.1619	1	0	1	1	8.3	9.44	17.51	1	1	175	79.2	92.7	125	75	124	82	126	76	125	79	1	10.38	2	79.56	172.55	4.35	1.3	1.21	2.28	9.88
108	56.1028	1	1	0	0	9.3	9.27	19.48	2	1	166.7	62	94.7	165	91	174	94	150	86	162	90	1	10.39	2	70.72	214.2	6.03	2.7	1.67	3.14	14.37
109	54.6161	1	0	0	1	9.9	9.38	15.15	1	1	167.5	79.5	94.4	139	88	136	82	130	83	133	83	1	10.43	2	79.56	255.85	4.79	1.9	1.31	2.46	21.09
110	55.2951	0	0	0	1	10.7	12.38	23.87	0	0	153.9	71	106.7	170	82	165	85	164	84	165	85	1	13.25	1	61.88	357	8.29	3.6	2.24	4.22	12.32
111	41.2332	0	0	0	0	4.8	5.83	7.44	1	1	167	66.5	72.5	125	77	129	81	126	77	128	79	0	0	2	61.88	309.4	3.99	0.5	1.08	2.04	5.66
112	51.3388	0	0	0	1	13.4	19.26	29.47	1	1	154.1	55.5	84.5	161	83	160	85	156	87	158	86	1	15.02	2	61.88	160.65	5	2.1	1.36	2.57	18.09
113	59.3801	0	0	0	1	6.8	6.94	11.38	2	1	157	51	85.5	108	63	110	65	122	65	116	65	1	15.43	2	61.88	226.1	3.68	0.9	0.99	1.87	7.66
114	68.1661	0	0	0	1	7.3	8.21	20.54	0	0	144	59	88	175	83	189	84	203	84	196	84	1	12.12	1	70.72	428.4	5.57	3	1.49	2.76	10.1
115	44.2695	0	0	0	1	6.8	8.05	5.77	0	0	159.7	66	87.5	117	81	123	76	123	71	123	74	1	13.03	2	61.88	232.05	5.52	1.6	1.49	2.78	9.1
116	52.0945	1	1	1	1	7	8.05	10.71	0	0	172.7	81.5	94.5	149	96	138	94	135	87	137	91	1	13.05	2	70.72	267.75	4.48	1.3	1.22	2.29	9.38
117	50.3641	1	1	1	0	7.7	12.71	21.26	1	1	164.6	75	90	133	83	131	84	131	85	131	85	1	15.12	1	79.56	285.6	4.51	1.5	1.2	2.24	10.66
118	59.6156	1	1	1	0	8.2	12.65	19.7	2	1	162.1	77.5	98.5	198	102	206	104	210	106	208	105	1	15.34	2	79.56	279.65	4.9	1.4	1.3	2.42	15.1
119	47.4455	1	1	1	0	9.8	14.49	22.92	1	1	171	81.5	100.5	149	101	150	98	145	98	148	98	1	15.35	2	79.56	357	5.67	2.3	1.54	2.84	17.32
120	41.2249	1	1	1	1	10.5	15.82	25.42	1	1	170	79.5	91.5	135	106	136	103	134	104	135	104	1	16.12	2	88.4	333.2	5.91	10.8	0.9	2.83	15.15
121	47.388	1	0	1	1	8.8	11.38	21.37	0	0	174.6	91.5	98.5	156	99	156	103	143	95	150	99	1	16.15	1	88.4	357	4.27	1.3	1.15	2.13	7.99
122	45.6796	1	1	1	1	8.2	10.99	20.2	0	0	169.2	83.5	95	122	86	127	89	126	90	127	90	1	16.17	2	70.72	291.55	5.34	1.5	1.43	2.65	9.44
123	53.1952	1	1	1	1	5.7	5.55	4.61	0	0	172	73.5	85	117	85	113	81	119	82	116	82	0	0	2	88.4	238	5.02	0.7	1.36	2.55	5.99
124	55.161	1	1	1	1	7.7	8.94	17.87	2	1	176.8	87	95	170	97	165	93	153	95	159	94	1	17.45	2	88.4	333.2	5.7	3.7	1.53	2.89	14.71
125	42.4324	1	1	1	1	10.5	15.65	19.43	1	1	166.4	79	94	149	90	153	97	152	96	153	97	1	18.28	2	70.72	220.15	5	2.1	1.35	2.55	10.27
126	63.8183	1	0	1	1	7.3	6.16	19.92	1	1	165	68	90.5	147	79	147	81	147	81	147	81	1	9.45	1	123.76	279.65	5.83	0.6	1.62	2.9	6.49
127	61.4172	1	0	0	0	6.8	6.77	7.99	0	0	165	73	98.5	146	78	135	75	146	76	141	76	1	10.09	2	97.24	499.8	6.63	1.7	1.81	3.29	9.32
128	53.8468	0	0	0	1	6.8	9.32	16.48	4	1	160.5	73	93.5	170	100	170	97	169	92	170	95	1	10.1	1	70.72	226.1	6.48	1.2	1.8	3.25	8.05
129	69.5461	0	0	0	1	9.3	15.04	24.92	1	1	152	66	96.5	167	92	168	90	164	95	166	93	1	10.13	1	79.56	273.7	5.18	2.4	1.44	2.63	11.27
130	59.5608	1	1	1	1	5.2	6.22	10.88	3	1	162	76	97	163	110	160	109	163	109	162	109	0	0	1	97.24	374.85	4.14	0.8	1.15	2.08	6.27
131	53.8961	0	0	0	1	6.8	6.11	13.26	0	0	162	87.5	100	125	72	124	74	125	75	125	75	1	10.44	2	79.56	327.25	5.54	3.7	1.52	2.82	6.99
132	47.2456	0	0	0	1	10.6	10.88	32.08	0	0	148.6	45	66	113	73	111	79	109	71	110	75	1	10.52	2	97.24	309.4	5.41	4.5	1.48	2.72	7.88
133	55.276	0	0	0	1	12.1	15.1	27.36	1	1	153	59	90.5	133	90	123	89	122	80	123	85	1	11.11	2	61.88	238	6.16	3.4	1.72	3.15	28.14
134	56.738	1	0	0	0	8.1	11.16	19.65	2	1	170	88	99	161	80	160	82	161	84	161	83	1	11.16	1	123.76	416.5	4.45	1.3	1.25	2.25	10.99
135	40.5678	1	0	0	0	10.7	14.6	18.98	1	1	160	70	85	150	104	145	99	148	101	147	100	1	16.23	2	79.56	232.05	3.65	4.5	1.01	1.86	15.04
136	42.4242	1	1	0	0	14.7	23.31	28.36	0	0	177	69	86	116	75	127	81	116	77	122	79	1	8.22	2	61.88	196.35	5.02	1.6	1.4	2.57	28.31
137	52.4477	1	0	1	0	8.9	8.71	16.32	0	0	157	63	85	147	86	149	88	134	86	142	87	1	8.31	2	70.72	208.25	5.59	1	1.56	2.84	8.94
138	45.978	1	1	0	0	5.7	6.88	4.61	1	1	175.6	70	84.1	113	77	116	76	118	77	117	77	0	0	2	97.24	374.85	4.4	1.4	1.23	2.23	5.72
139	38.9963	1	1	1	0	5.3	7.27	4.61	0	0	173.5	65	77	122	81	122	75	118	78	120	77	0	0	2	88.4	309.4	5.44	1.9	1.51	2.84	5.94
140	54.7476	0	0	0	1	9.4	11.21	16.71	0	0	162	82	92	141	73	140	74	127	72	134	73	1	8.19	2	61.88	303.45	5.83	2.3	1.56	2.93	11.04
141	47.7439	1	1	1	0	7	6.77	5.44	1	1	166.5	69	80	208	122	189	115	189	126	189	121	1	9.19	2	106.08	297.5	6.53	0.8	1.75	3.3	6.94
142	50.7694	1	1	1	1	7	7.88	8.16	1	1	172	98	110	138	76	136	83	129	86	133	85	1	13.04	1	70.72	351.05	3.99	2.8	1.07	2	12.54
143	60.1358	1	0	0	1	7.2	9.32	16.65	0	0	166.1	89	102	118	78	115	77	121	71	118	74	1	22.25	2	79.56	362.95	4.4	1.2	1.19	2.21	9.38
144	56.4615	1	0	0	1	8.1	10.99	20.81	0	0	157	65	91	151	70	141	79	138	78	140	79	1	23.49	2	88.4	368.9	3.57	1	0.98	1.8	8.27
145	57.0721	1	1	1	0	8.8	10.77	17.37	1	1	165.7	74	89	154	87	162	89	156	89	159	89	1	0.46	2	79.56	327.25	5.49	3.3	1.53	2.83	10.05
146	55.5361	1	1	1	0	8	12.27	20.15	2	1	162	78	93	137	92	146	87	146	86	146	87	1	1.28	2	97.24	297.5	4.71	1.7	1.29	2.4	11.21
147	53.5264	0	0	0	1	9.6	9.32	18.15	2	1	151.3	82	97	182	82	163	78	156	79	160	79	1	3.41	1	70.72	321.3	8.26	5	2.21	4.11	9.32
148	58.5423	0	0	0	0	7.4	5.49	9.21	4	1	160.5	69	96	132	62	125	63	131	66	128	65	1	5.57	1	79.56	291.55	4.79	0.8	1.3	2.42	9.44
